# Supplementary material for: Giant Pleomorphic Adenoma of the Lacrimal Sac Initially Suspected to Represent a Sinonasal Malignancy 16 Years After Dacryocystorhinostomy
Source: Diagnostics (Basel). 2026 Jun 29;16(13):2027. doi: 10.3390/diagnostics16132027 (PMC13360214; doi:10.3390/diagnostics16132027)
Supplement: Supplementary file 1 [file diagnostics-16-02027-s001.zip]

Archive with 1 entries (1 files):
- Figure S1. Postoperative ocular motility findings.pdf
